# Supplementary material for: Taxonomic redescription and biological notes on Diaugia angusta (Diptera, Tachinidae): parasitoid of the palm boring weevils Metamasius ensirostris and M. hemipterus (Coleoptera, Dryophthoridae)
Source: Zookeys. 2011 Mar 1;(84):23–38. doi: 10.3897/zookeys.84.756 (PMC3088068; doi:10.3897/zookeys.84.756)
Supplement: XML Treatment for Diaugia [file zookeys.84.756-treatment1.xml]

<!DOCTYPE tp:taxon-treatment
  PUBLIC "-//TaxonX//DTD Taxonomic Treatment Publishing DTD v0 20100105//EN" "tax-treatment-NSO.dtd">
<tp:taxon-treatment xmlns:tp="http://www.plazi.org/taxpub"><tp:treatment-meta><mixed-citation publication-type="journal"><person-group><name><surname>Nihei</surname><given-names>Silvio Shigueo</given-names></name><name><surname>Pavarini</surname><given-names>Ronaldo</given-names></name></person-group><article-title>Taxonomic redescription and biological notes on <italic>Diaugia angusta</italic> (Diptera, Tachinidae): parasitoid of the palm boring weevils <italic>Metamasius ensirostris</italic> and <italic>M. hemipterus</italic> (Coleoptera, Dryophthoridae)</article-title><source>Zookeys</source><day>1</day><month>3</month><year>2011</year><volume>2011</volume><issue>84</issue><fpage>23</fpage><lpage>38</lpage><pub-id pub-id-type="doi">10.3897/zookeys.84.756</pub-id></mixed-citation></tp:treatment-meta><tp:nomenclature><tp:taxon-name>
                        <tp:taxon-name-part taxon-name-part-type="genus">Diaugia</tp:taxon-name-part>
                    </tp:taxon-name><tp:taxon-authority>Perty, 1833</tp:taxon-authority><tp:nomenclature-citation-list><tp:nomenclature-citation><tp:taxon-name>Diaugia</tp:taxon-name><comment><xref ref-type="bibr" rid="B18">Perty 1833</xref>: 187, type species: <tp:taxon-name>Diaugia angusta</tp:taxon-name> Perty, 1833 (by monotypy).</comment></tp:nomenclature-citation><tp:nomenclature-citation><tp:taxon-name>Diaugia</tp:taxon-name><comment>; <xref ref-type="bibr" rid="B23">Townsend 1936</xref>: 30 (key to genera of <tp:taxon-name>Zeliini</tp:taxon-name>), <xref ref-type="bibr" rid="B24">Townsend 1939</xref>: 77 (diagnosis), <xref ref-type="bibr" rid="B9">Guimarães 1971</xref>: 101 (as ‘<tp:taxon-name>Diaughia</tp:taxon-name>’, catalogue, in <tp:taxon-name>Zeliini</tp:taxon-name>), <xref ref-type="bibr" rid="B25">Tschorsnig 1985</xref>: 100 (as ‘<tp:taxon-name>Diaughia</tp:taxon-name>’, citation, male terminalia characterization, in <tp:taxon-name>Dexiini</tp:taxon-name>).</comment></tp:nomenclature-citation><tp:nomenclature-citation><tp:taxon-name>Diaughia</tp:taxon-name><comment>, error.</comment></tp:nomenclature-citation></tp:nomenclature-citation-list></tp:nomenclature><tp:treatment-sec sec-type="Diagnosis"><title>Diagnosis.</title><p><tp:taxon-name>Diaugia</tp:taxon-name> differs from other South American <tp:taxon-name>Dexiini</tp:taxon-name> by the following combination of characters: eye bare; arista densely long plumose; no facial carina; parafacial bare; proepisternum bare; intrapostalar seta absent; 2 katepisternal setae; katepimeron <!--PageBreak-->(barette) setulose anteriorly; costal spine undeveloped; R1 without setulae; base of R4+5 setulose dorsally and ventrally; abdominal syntergite 1+2 and tergite 3 without median marginal setae (but females have a pair of median marginal setae on tergite 3) and all tergites without discal setae (but some ground setulae rather developed middorsally); male abdomen conspicuously elongate (although not caudate as in <tp:taxon-name>Uramya</tp:taxon-name> Robineau-Desvoidy and <tp:taxon-name>Trichodura</tp:taxon-name> Macquart).</p><p>Among <tp:taxon-name>Dexiini</tp:taxon-name>, <tp:taxon-name>Diaugia</tp:taxon-name> undoubtedly resembles the other genera formerly included in the extinct tribe <tp:taxon-name>Zeliini</tp:taxon-name> (sensu <xref ref-type="bibr" rid="B9">Guimarães 1971</xref>, <xref ref-type="bibr" rid="B10">1975</xref>). If valid today, this tribe would include 11 genera, all them monotypic except for <tp:taxon-name>Zelia</tp:taxon-name> Robineau-Desvoidy with nine species. Although <tp:taxon-name>Diaugia</tp:taxon-name> may be distinguished from other “<tp:taxon-name>Zeliini</tp:taxon-name>” and <tp:taxon-name>Dexiini</tp:taxon-name> (former paragraph), as well as each of the former “<tp:taxon-name>Zeliini</tp:taxon-name>” genera may bear a set of diagnostic characters, a discussion about the validity of each of these 10 monotypic genera is extremely necessary. On the other hand, to achieve a reliable treatment of these generic names (if valid or not), a detailed and comprehensive revision including types and non-types of all the 11 genera is much required.</p></tp:treatment-sec><tp:taxon-treatment><tp:treatment-meta><mixed-citation publication-type="journal"><person-group><name><surname>Nihei</surname><given-names>Silvio Shigueo</given-names></name><name><surname>Pavarini</surname><given-names>Ronaldo</given-names></name></person-group><article-title>Taxonomic redescription and biological notes on <italic>Diaugia angusta</italic> (Diptera, Tachinidae): parasitoid of the palm boring weevils <italic>Metamasius ensirostris</italic> and <italic>M. hemipterus</italic> (Coleoptera, Dryophthoridae)</article-title><source>Zookeys</source><day>1</day><month>3</month><year>2011</year><volume>2011</volume><issue>84</issue><fpage>23</fpage><lpage>38</lpage><pub-id pub-id-type="doi">10.3897/zookeys.84.756</pub-id></mixed-citation></tp:treatment-meta><tp:nomenclature><tp:taxon-name>
                        <tp:taxon-name-part taxon-name-part-type="genus">Diaugia</tp:taxon-name-part>
                        <tp:taxon-name-part taxon-name-part-type="species">angusta</tp:taxon-name-part>
                    </tp:taxon-name><tp:taxon-authority>Perty, 1833</tp:taxon-authority><xref ref-type="fig" rid="F1">Figures 1</xref><xref ref-type="fig" rid="F2"/><xref ref-type="fig" rid="F3"/><xref ref-type="fig" rid="F4">11</xref><tp:nomenclature-citation-list><tp:nomenclature-citation><tp:taxon-name>Diaugia angusta</tp:taxon-name><comment><xref ref-type="bibr" rid="B18">Perty 1833</xref>: 187, plate 37, fig. 9, type locality: Brazil, Minas Gerais, syntype male (lost <italic>sec</italic><xref ref-type="bibr" rid="B19">Reiss and Schacht 1983</xref>: 308, formerly at the Zoologischen Staatssammlung München), syntype male (USNM, #A16608, also from Minas Gerais, not examined)</comment></tp:nomenclature-citation></tp:nomenclature-citation-list></tp:nomenclature><tp:treatment-sec sec-type="Redescription"><title>Redescription.</title><sec sec-type="Male"><title>Male:</title><sec sec-type="Body length:"><title>Body length:</title><p>13.5 mm (11.5–15.0), wing length: 11.0 mm (10.0–12.0) (n=20).</p></sec><sec sec-type="Colouration"><title>Colouration</title><p>(<xref ref-type="fig" rid="F1">Figures 1</xref>–<xref ref-type="fig" rid="F2">7</xref>): Frontal vitta dark-brown to black (<xref ref-type="fig" rid="F1">Figure 3</xref>); head silver or light-golden pruinose but gena with reddish dark brown area from the eye lower margin to vibrissal angle (<xref ref-type="fig" rid="F1">Figures 1</xref>). Antenna dark-brown. Palpus yellowish brown; proboscis dark-brown. Thorax dark-brown to black with silver or light-golden pruinosity (<xref ref-type="fig" rid="F2">Figure 6</xref>); the scutum with 4 dark stripes not reaching the scutellum, and the remaining scutum silver pruinose. Wing hyaline, the membrane tinged with light-brown or at least along the veins (<xref ref-type="fig" rid="F2">Figure 5</xref>); calypteres and halter brown. Legs dark brown with silver pruinosity on coxae and femora. Abdomen (<xref ref-type="fig" rid="F2">Figures 5 and 7</xref>) dark brown to black with silver pruinosity on anterior margin of tergites 3 to 5, and with extensive yellow areas on sides of syntergite 1+2 and tergites 3 and 4, both dorsally and ventrally.</p></sec><sec sec-type="Head"><title>Head</title><p>(<xref ref-type="fig" rid="F1">Figures 1, 3</xref>): Eye apparently bare, with very short and sparse setulae. About 14 pairs of frontal setae. Two minute proclinate fronto-orbital setulae; fronto-orbital plate bare and narrower than frontal vitta and parafacial. Parafacial bare. Facial ridge with few weak setulae near vibrissa. Postpedicel slender, 4x the length of pedicel; arista long plumose, with 2–3 dorsal and 2 ventral rows (but one single ventral row on basal half), with about same length of postpedicel, and the length of longest cilia about 5x<!--PageBreak--> the basal width of arista. Vibrissa fine and long, inserted at level of lower facial margin. Genal dilation covered by fine pale setulae. Palpus filiform; labella developed, slightly shorter than prementum, which is as long as palpus.</p><fig id="F1" position="float" orientation="portrait"><label>Figures 1–4.</label><caption><p><tp:taxon-name>Diaugia angusta</tp:taxon-name>: <bold>1</bold> male head, lateral view <bold>2</bold> female head, lateral view (head partially collapsed) <bold>3</bold> male head, frontal view <bold>4</bold> female head, frontal view. (Scale bar: 1 mm)</p></caption><graphic xmlns:xlink="http://www.w3.org/1999/xlink" xlink:href="ZooKeys-084-023-g001.jpg" position="float" orientation="portrait" xlink:type="simple"/></fig></sec><sec sec-type="Thorax"><title>Thorax</title><p>(<xref ref-type="fig" rid="F2">Figure 6</xref>): Acrostichals 3+1, but a weak pair before the postsutural pair. Dorsocentrals 3+4, but seems 3+3 as the second postsutural is weakly developed or indistinct from ground setulae in some specimens. Posthumerals 2, aligned with the intralar row, the posterior seta stronger and the anterior located lateral to the postpronotum. Presuturals 2, the posterior stronger. Postpronotals 3. Notopleurals 2. Postutural intra-alars 2, the anterior weak; intra-postalar absent. Postsutural supra-alars 3, the anteriormost (prealar) weakly developed, about 1/3 the length of the strongest supra-alar and shorter than the first postsutural intra-alar and dorsocentral. Prosternum and proepisternum bare. Six strong anepisternal setae. Katepisternals 2, <!--PageBreak--><!--PageBreak-->but some specimens with a reduced lower anterior seta is present. Katepimeron (barette) setulose anteriorly. Scutellum with one basal, one lateral, one apical and one discal pairs of setae.</p></sec><sec sec-type="Wing"><title>Wing</title><p>(<xref ref-type="fig" rid="F2">Figure 5</xref>): costal spine undeveloped; base of R4+5 setulose dorsally and ventrally; M vein bent forward to R4+5, and convex after bend.</p></sec><sec sec-type="Legs"><title>Legs:</title><p>Fore tibia with 2 posterior setae. Mid femur with 2 anterior setae on median third, 2 dorsal preapical setae, and one posterodorsal preapical setae. Mid tibia with 1 submedian anterodorsal seta, 2 posterior setae on apical and basal third (the basal seta weak), and one ventral seta on apical third. Hind tibia with an anterodorsal row of irregularly sized and spaced setae but one strong submedian seta; with one submedian anteroventral and two posterodorsal seta (the submedian stronger).</p></sec><sec sec-type="Abdomen"><title>Abdomen</title><p>(<xref ref-type="fig" rid="F2">Figure 7</xref>): Abdomen elongate and tapering to apex in dorsal view. Syntergite 1+2 and tergite 3 each with one lateral marginal seta. Tergite 4 with a marginal row of setae, the ventral setae reduced. Tergite 5 with marginal row of setae, with the ventral setae reduced; no discal setae but the ground setulae rather developed dorsally.</p><fig id="F2" position="float" orientation="portrait"><label>Figures 5–7.</label><caption><p><tp:taxon-name>Diaugia angusta</tp:taxon-name>: <bold>5</bold> male wing, lateral view <bold>6</bold> male thorax, dorsal view <bold>7</bold> male abdomen, dorsal view. (Scale bar: 1 mm)</p></caption><graphic xmlns:xlink="http://www.w3.org/1999/xlink" xlink:href="ZooKeys-084-023-g002.jpg" position="float" orientation="portrait" xlink:type="simple"/></fig></sec><sec sec-type="Terminalia"><title>Terminalia</title><p>(<xref ref-type="fig" rid="F3">Figures 8–10</xref>): Cercal plate enlarged at base and tapering to the apex in posterior view (<xref ref-type="fig" rid="F3">Figure 9</xref>), with long setulae mostly on base, the tip long and narrow and slightly curved inwards, ending before apex of surstylus (<xref ref-type="fig" rid="F3">Figure 8</xref>). Surstylus broad and<!--PageBreak--> the apex rounded, with subparallel margins in lateral view (<xref ref-type="fig" rid="F3">Figure 9</xref>), while in posterior view tapering slightly to the subtruncate apex, the inner surface of surstylus concave. Pregonite and postgonite widely fused as a single piece on each side and firmly connected to the hypandrium (<xref ref-type="fig" rid="F3">Figure 10</xref>); pregonite+postgonite somewhat stout at basal 2/3, strongly curved downwards at middle and tapering to the apex. Aedeagal apodeme straight, with subparallel margins, and elongate, longer than hypandrium (<xref ref-type="fig" rid="F3">Figure 10</xref>). Epiphallus enlarged at base but uniformly narrow until a subtruncate apex, a little longer than half length of aedeagal apodeme. Distiphallus composed of a dorsal sclerite, long, straight and quite narrow, and anteriorly to it, a ventral membrane narrow and extremely elongate. The latter curved at apical half and bearing spinulae all along, these spinulae with their points upwardly oriented and becoming tinier towards the apex (<xref ref-type="fig" rid="F3">Figure 10</xref>).</p><fig id="F3" position="float" orientation="portrait"><label>Figures 8–10.</label><caption><p><tp:taxon-name>Diaugia angusta</tp:taxon-name>: <bold>8</bold> male terminalia, lateral view <bold>9</bold> male terminalia, posterior view <bold>10</bold> aedeagus in lateral view and the detail showing the tip of aedeagal apodeme in dorsal view. (Scale bar: 0.5 mm)</p></caption><graphic xmlns:xlink="http://www.w3.org/1999/xlink" xlink:href="ZooKeys-084-023-g003.jpg" position="float" orientation="portrait" xlink:type="simple"/></fig></sec></sec><sec sec-type="Female"><title>Female:</title><p>Body length: 11.0 mm (11.5–15.0), wing length: 9.0 mm (7.5–10.5) (n=12). Differs from male in the following: two strong proclinate fronto-orbital setae (<xref ref-type="fig" rid="F1">Figures 2, 4</xref>); fronto-orbital plate as wide as both frontal vitta and parafacial; fore tibia with 1 posterior seta; abdomen oblong in dorsal view, not elongate as in males, with the yellow areas on sides of syntergite 1+2 and tergites 3 and 4 less extensive than in male; tergite 3 with a median marginal pair; and tergite 5 with the ground setulae weakly developed.</p></sec></tp:treatment-sec><tp:treatment-sec sec-type="Intraspecific variation"><title>Intraspecific variation.</title><p>Within the examined material, the specimens showed some significant intraspecific variation in colouration: body colouration varied from dark brown to black (compare <xref ref-type="fig" rid="F1">Figures 3 and 4</xref>); head and thorax with silver to light-golden pruinosity (compare <xref ref-type="fig" rid="F1">Figures 1 and 2, and 3 and 4</xref>); wing always hyaline but the membrane tinged throughout with light-brown (<xref ref-type="fig" rid="F2">Figure 5</xref>) or infuscated at least along the veins, and in some specimens with no noticeable infuscation.</p></tp:treatment-sec><tp:treatment-sec sec-type="Examined material"><title>Examined material.</title><p>BRAZIL: <italic>Goiás</italic>, Anápolis, 1 male, 3.iii.1937, 1 male, vii.1934, Serviço Febre Amarela M.E.S. leg. (MZSP); <italic>Rio de Janeiro</italic>: Itatiaia, 700m, 1 male, 28.iv.1941, J. F. Zikán leg. (MZSP); Rio de Janeiro, Corcovado (Paineiras), 2 males (MZSP), 1 male (MNRJ), iii.1934, L.T. [Travassos] leg. (MZSP); idem, 1 male, xi.1935, L. Travassos leg. (MNRJ); idem, 1 male, 19.i.1938, Oiticica leg. (MZSP); Rio de Janeiro, Jardim Botânico, 1 male, vi.1935[? year hardly readable], H. S. Lopes leg. (MZSP); <italic>São Paulo</italic>: Barueri, 1 male, 3.iv.1957, 1 male, 20.iv.1957, 1 male, 20.vi.1957, 1male, 28.xii.1965, 2 males, 15.i.1966, 1 male, vii.1966, K. Lenko leg. (MZSP); Juquiá, 3 males and 3 females, i.2006, R. Pavarini leg. (ex. <tp:taxon-name>Metamasius</tp:taxon-name> sp. in “pupunha” crop [<tp:taxon-name>Bactris gasipaes</tp:taxon-name> Kunth]) (MZSP); Pariquera-Açu, 8 males and 11 females, iv-xii.2007, P.H. Silva &amp; R. Pavarini leg. (ex. <tp:taxon-name>Metamasius hemipterus</tp:taxon-name> in “pupunha” crop – <tp:taxon-name>Bactris gasipaes</tp:taxon-name>) (MZSP); Araçatuba, Sítio Santo Amaro, 1 male, 6.i.1963, Rabello leg. (MZSP); Salesópolis, Boracéia, 1 male, 10–14.xi.1947, L. Trav. F., G. Ramalho &amp; E. Rabello leg. (MZSP); idem, 2 males, 14.viii.1947, E. Rabello, Trav. F. &amp; J. Lane leg. (MZSP); São Paulo, Ipiranga, 1 male, i.1932, R. Spitz leg. (MZSP); <italic>Paraná</italic>, Rio Negro, 1 male, 7.i.1929, no collector (MZSP); <italic>Santa Catarina</italic>: Blumenau, 1 male, xii.1924, Luederwaldt leg. (ex. <tp:taxon-name>Metamasius ensirostris</tp:taxon-name>) (MZSP); Nova Teutônia, 1 male, iv.1964, 1 male, viii.1967, F. Plaumann leg. (MZSP).</p></tp:treatment-sec><tp:treatment-sec sec-type="On the type material"><title>On the type material.</title><p><xref ref-type="bibr" rid="B18">Perty (1833: 187)</xref> described <tp:taxon-name>Diaugia angusta</tp:taxon-name> without mentioning the composition of the type-series and with no reference to a holotype. <xref ref-type="bibr" rid="B24">Townsend (1939: 77)</xref><!--PageBreak--> provided a diagnosis of <tp:taxon-name>Diaugia</tp:taxon-name> in his “Manual of Myiology” and deliberately referred to a ‘holotype’ and a ‘paratype’ (deposited at “Munich” and “Washington” respectively). Quite possibly he had not examined the supposed ‘holotype’ (perhaps only the ‘paratype’ at the USNM), as there is no clear statement in the brief pages about <tp:taxon-name>Diaugia</tp:taxon-name>. The male syntype deposited at the Zoologischen Staatssammlung München is lost (<xref ref-type="bibr" rid="B19">Reiss and Schacht 1983</xref>: 308), and the only type-material remaining is the male syntype at USNM.</p></tp:treatment-sec><tp:treatment-sec sec-type="Distribution"><title>Distribution.</title><p>BRAZIL (states of Goiás, Minas Gerais, Rio de Janeiro, São Paulo, Paraná, Santa Catarina) (<xref ref-type="fig" rid="F4">Figure 11</xref>).</p></tp:treatment-sec><tp:treatment-sec sec-type="Habitat characterization"><title>Habitat characterization.</title><p>Based on geographical data of the examined material, <tp:taxon-name>Diaugia angusta</tp:taxon-name> has been recorded in areas covered by Atlantic Forest (<xref ref-type="fig" rid="F4">Figure 11</xref>). Most areas are characterized by dense evergreen ombrophilous tropical forests, whereas there is a single record in semi-deciduous forest (Brazil: São Paulo: Araçatuba). Outside the Atlantic Forest, this species also occurs in drier biomes such as Cerrado (Brazil: Goiás: Anápólis), however, it is very likely that it actually inhabits the gallery forests (humid forests accompanying riverine systems). Additionally, based on the known records, the altitude ranges from sea-level to 900 meters.<!--PageBreak--></p><fig id="F4" position="float" orientation="portrait"><label>Figure 11.</label><caption><p>Distribution map of <tp:taxon-name>Diaugia angusta</tp:taxon-name> (black dots).</p></caption><graphic xmlns:xlink="http://www.w3.org/1999/xlink" xlink:href="ZooKeys-084-023-g004.jpg" position="float" orientation="portrait" xlink:type="simple"/></fig></tp:treatment-sec><tp:treatment-sec sec-type="Hosts"><title>Hosts:</title><p>i) <tp:taxon-name>Metamasius ensirostris</tp:taxon-name> (Germar, 1824) (<tp:taxon-name>Coleoptera</tp:taxon-name>: <tp:taxon-name>Dryophthoridae</tp:taxon-name>) (new record) from Blumenau, state of Santa Catarina;</p><p>ii) <tp:taxon-name>Metamasius hemipterus</tp:taxon-name> (Linnaeus, 1758) (new record) from Pariquera-Açu, state of São Paulo;</p><p>iii) <tp:taxon-name>Metamasius</tp:taxon-name> sp. (new record) from Juquiá, state of São Paulo.</p></tp:treatment-sec></tp:taxon-treatment><ref-list><ref id="B18"><mixed-citation xmlns:xlink="http://www.w3.org/1999/xlink" xlink:type="simple"><person-group><name name-style="western"><surname>Perty</surname><given-names>M</given-names></name></person-group> (<year>1833</year>)<source> Insecta brasiliensia. In his Delectus animalium articulatorum quae in itinere per Brasiliam annis MDCCCVII-MDCCCXX jussu et auspiciis Maximiliani Josephi I</source>. <publisher-name>Bavariae regis augustissimi peracto collegerunt Dr. J.B. de Spix et Dr. C.F. Ph. De Martius</publisher-name>. <publisher-loc>Monachii</publisher-loc>, <fpage>125</fpage>–<lpage>224</lpage>.</mixed-citation></ref><ref id="B23"><mixed-citation xmlns:xlink="http://www.w3.org/1999/xlink" xlink:type="simple"><person-group><name name-style="western"><surname>Townsend</surname><given-names>CHT</given-names></name></person-group> (<year>1936</year>)<source> Manual of Myiology. Part IV</source>. <publisher-name>Charles Townsend &amp; Filhos</publisher-name>, <publisher-loc>Itaquaquecetuba</publisher-loc>, <lpage>303</lpage> pp.</mixed-citation></ref><ref id="B24"><mixed-citation xmlns:xlink="http://www.w3.org/1999/xlink" xlink:type="simple"><person-group><name name-style="western"><surname>Townsend</surname><given-names>CHT</given-names></name></person-group> (<year>1939</year>)<source> Manual of Myiology. Part IX</source>. <publisher-name>Charles Townsend &amp; Filhos</publisher-name>, <publisher-loc>Itaquaquecetuba</publisher-loc>, <lpage>408</lpage> pp.</mixed-citation></ref><ref id="B9"><mixed-citation xmlns:xlink="http://www.w3.org/1999/xlink" xlink:type="simple"><person-group><name name-style="western"><surname>Guimarães</surname><given-names>JH</given-names></name></person-group> (<year>1971</year>)<article-title> Family Tachinidae</article-title>. In: <person-group><name name-style="western"><surname>Papavero</surname><given-names>N</given-names></name></person-group> (<role>Ed</role>) <source>A catalog of the Diptera of the Americas South of the United States</source>. <publisher-name>Museu de Zoologia, Universidade de São Paulo</publisher-name>, <publisher-loc>São Paulo</publisher-loc>, <lpage>333</lpage> pp.</mixed-citation></ref><ref id="B25"><mixed-citation xmlns:xlink="http://www.w3.org/1999/xlink" xlink:type="simple"><person-group><name name-style="western"><surname>Tschorsnig</surname><given-names>HP</given-names></name></person-group> (<year>1985</year>)<article-title> Taxonomie forstlich wichtiger Parasiten: Untersuchungen zur Struktur des männlichen Postabdomens der Raupenfliegen (Diptera, Tachinidae).</article-title><source>Stuttgarter Beiträge zur Naturkunde (Serie A)</source><volume>383</volume>:<fpage>1</fpage>-<lpage>137</lpage>.</mixed-citation></ref><ref id="B10"><mixed-citation xmlns:xlink="http://www.w3.org/1999/xlink" xlink:type="simple"><person-group><name name-style="western"><surname>Guimarães</surname><given-names>JH</given-names></name></person-group> (<year>1975</year>)<article-title> <italic>Neozelia alini</italic>, gen et sp. n. (Diptera: Tachinidae), a parasite of cerambycids (Coleoptera), with a listing of Tachinidae parasite of Cerambycidae.</article-title><source>Papéis Avulsos de Zoologia</source><volume>29</volume>:<fpage>37</fpage>-<lpage>44</lpage>.</mixed-citation></ref><ref id="B19"><mixed-citation xmlns:xlink="http://www.w3.org/1999/xlink" xlink:type="simple"><person-group><name name-style="western"><surname>Reiss</surname><given-names>F</given-names></name><name name-style="western"><surname>Schacht</surname><given-names>W</given-names></name></person-group> (<year>1983</year>)<article-title> Die Typen der von J. B. v. Spix und C. F. Ph. v. Martius gesammelten und von M. Perty beschriebenen Dipterenarten (Insecta) in der Zoologischen Staatssammlung München. Spixiana (Suppl.</article-title><source>)</source><volume>9</volume>:<fpage>307</fpage>-<lpage>312</lpage>.</mixed-citation></ref></ref-list></tp:taxon-treatment>
